# Supplementary material for: Contrasting Patterns of Species Richness and Functional Diversity in Bird Communities of East African Cloud Forest Fragments
Source: PLoS One. 2016 Nov 17;11(11):e0163338. doi: 10.1371/journal.pone.0163338 (PMC5113869; doi:10.1371/journal.pone.0163338)
Supplement: S1 Appendix — (XLSX) [file pone.0163338.s001.xlsx]

## Sheet: A
Decreasing species richness but constant functional diversity in bird communities of East African cloud forest fragments
Appendix 1A: Location of our study region, the Taita Hills in southern Kenya (map A), and the detailed map of the forest fragments from where bird observations were available (map B), including the following 12 forest patches: Mbololo (1), Ronge (2), Ngangao (3), Vuria (4), Yale (5), Wundanyi (6), Mwachora (7), Macha (8), Kichuchenyi (9), Ndiwenyi (10), Fururu (11), Chawia (12).

## Sheet: B
Decreasing species richness but constant functional diversity in bird communities of East African cloud forest fragments
Appendix 1B: Distance (m) matrix of forest fragments
	Vuria	Fururu	Ngangao	Chawia	Wundanyi	Mbololo	Macha	Ndiwenyi	Kichuchenyi	Ronge	Mwachora
Fururu	4873.6
Ngangao	7387.2	7907.1
Chawia	9311.1	5655.9	13514.1
Wundanyi	6591.9	3920.1	4964	8999.4
Mbololo	19434.7	17228.9	12803.9	21053.8	13445.7
Macha	6752.9	2671.5	6907	7083.1	1998	14658.1
Ndiwenyi	5705.3	945.2	8699.9	4815.4	4395.5	17434.4	2778.9
Kichuchenyi	6290.4	1719.5	7626.8	6073.4	2925.9	15767.1	1117.9	1667.5
Ronge	15979.5	13357.9	10033.3	17027.1	9693.6	4028.5	10740.2	13502.6	11836.8
Mwachora	7771.2	3720.2	7062.6	7619	2143.1	13766.9	1078.2	3707.8	2060.2	9808.8
Yale	3627.3	3574.5	4635.6	9209.3	3102.7	15868.6	3932.8	4487.1	4026.8	12357.7	4743

## Sheet: C
Decreasing species richness but constant functional diversity in bird communities of East African cloud forest fragments
Common Name	Feeding guild	Family	Scientific Name	Mbololo	Ngangao	Chawia	Ronge	Fururu	Vuria	Yale	Ndiwenyi	Macha	Mwachora	Kichuchenyi	Wundanyi	Body size	Average bill culmen length	Average bill width	Average bill depth	Average tarsus length	Average tail length	Average wing length	Average hand-wing index	Diet-Inv	Diet-Vend	Diet-Vect	Diet-Vfish	Diet-Vunk	Diet-Scav	Diet-Fruit	Diet-Nect	Diet-Seed	Diet-PlantO	ForStrat-watbelowsurf	ForStrat-wataroundsurf	ForStrat-ground	ForStrat-understory	ForStrat-midhigh	ForStrat-canopy	ForStrat-aerial	PelagicSpecialist
Sombre Greenbul (Zanzibar Sombre Greenbul)	Fruits/Nectar	Pycnonotidae	Andropadus importunus	0	0	4	3	1	0	0	2	1	0	1	2	27.4	17.675	4.175	5.5	22.875	88.5	89.5	13.1915	30	0	0	0	0	0	70	0	0	0	0	0	10	10	20	60	0	0
Little Greenbul	Fruits/Nectar	Pycnonotidae	Andropadus virens	0	0	0	0	1	0	0	0	0	0	0	0	26.56	13.825	4.2	4.4	18.2	73.625	74.25	14.7975	30	0	0	0	0	0	70	0	0	0	0	0	30	30	40	0	0	0
Sharpe’s Starling	Fruits/Nectar	Sturnidae	Cinnyricinclus sharpii	2	0	0	0	0	0	0	0	0	0	0	0	41	15.55	4.825	4.475	21.775	68.25	105.5	29.071	20	0	0	0	0	0	80	0	0	0	0	0	0	0	0	100	0	0
Speckled Mousebird	Fruits/Nectar	Coliidae	Colius striatus	0	0	0	0	2	0	0	0	1	0	0	0	51.1	14.65	6.575	7.4	23.325	182.25	93.25	25.3299	0	0	0	0	0	0	70	10	0	20	0	0	20	20	50	10	0	0
Lesser Honeyguide	Fruits/Nectar	Indicatoridae	Indicator minor	0	12	1	0	4	0	0	3	23	2	0	0	28.2	9.725	4.725	5.15	14.05	57.5	89.75	23.4796	20	0	0	0	0	0	10	70	0	0	0	0	0	50	50	0	0	0
Scaly-throated Honeyguide	Fruits/Nectar	Indicatoridae	Indicator variegates	1	3	0	0	0	0	0	0	3	0	0	0	48.76	13.175	4.9	5.4	16.125	64.25	106.75	22.3301	30	0	0	0	0	0	10	60	0	0	0	0	0	50	50	0	0	0
Eastern Olive-Sunbird	Fruits/Nectar	Nectariniidae	Nectarinia olivacea	662	937	1251	63	533	9	47	352	247	84	6	77	9.65	23.775	3.575	3.225	15.3	50.5	62.875	15.5241	40	0	0	0	0	0	30	30	0	0	0	0	0	60	40	0	0	0
Red-fronted Tinkerbird	Fruits/Nectar	Lybiidae	Pogoniulus pusillus	1	0	0	0	0	0	0	0	0	0	0	0	9.6	12.35	5.025	5.2	15.025	36.25	60.25	14.6266	40	0	0	0	0	0	60	0	0	0	0	0	0	20	50	30	0	0
Common Bulbul	Fruits/Nectar	Pycnonotidae	Pycnonotus barbatus	0	0	0	0	0	0	0	0	2	0	0	0	32.1	18.8	4.2	5.175	20.575	89.75	95.75	14.1232	10	0	0	0	10	0	50	10	10	10	0	0	20	40	40	0	0	0
Hartlaub’s Turaco	Fruits/Nectar	Musophagidae	Tauraco hartlaubi	0	2	0	0	0	1	0	1	1	0	0	0	224	23.525	8.425	11.4	38.4	180.05	167.5	10.2394	10	0	0	0	0	0	90	0	0	0	0	0	20	20	40	20	0	0
Spot-flanked Barbet	Fruits/Nectar	Lybiidae	Tricholaema lachrymosa	0	0	0	0	1	0	0	0	0	0	0	0	22.9	17.075	7.625	9.275	16.65	41.25	68.25	14.9527	30	0	0	0	0	0	60	10	0	0	0	0	0	10	90	0	0	0
Broad-ringed White-eye (Taita White-eye)	Fruits/Nectar	Zosteropidae	Zosterops poliogaster silvanus	169	91	765	6	226	19	29	18	143	27	2	18	10.25	14.85	2.85	3.15	18.25	53.25	62.75	15.1416	40	0	0	0	0	0	40	20	0	0	0	0	0	30	70	0	0	0
Collared Sunbird	Invertebrate	Nectariniidae	Anthreptes collaris	0	0	8	0	1	0	0	5	0	0	0	1	6.98	14.725	2.775	2.925	16.1	39	50.75	14.5692	60	0	0	0	0	0	20	0	20	0	0	0	0	50	30	20	0	0
Black-headed Apalis	Invertebrate	Cisticolidae	Apalis melanocephala	0	0	1	0	0	0	0	0	0	0	0	0	8.8	13.825	2.85	2.975	17.9	59	48.625	10.3763	80	0	0	0	0	0	0	0	20	0	0	0	0	0	60	40	0	0
Bar-throated Apalis (Taita Apalis)	Invertebrate	Cisticolidae	Apalis thoracica fuscigularis	0	37	3	0	0	13	2	0	0	0	0	0	11.08	14.625	2.5	2.6	20.05	55.75	51.5	12.1361	80	0	0	0	0	0	10	0	10	0	0	0	0	20	40	40	0	0
Narina Trogon	Invertebrate	Trogonidae	Apaloderma narina	0	0	1	0	0	0	0	0	1	0	0	1	67.69	18.75	10.45	10.3	16.825	156.35	129.25	38.6814	90	0	10	0	0	0	0	0	0	0	0	0	0	30	70	0	0	0
Cameroon Scrub-Warbler (Evergreen Forest Warbler)	Invertebrate	Locustellidae	Bradypterus lopezi	1	14	76	0	24	9	9	52	27	4	1	0	19.15	15.5	3.15	3.2875	23.325	53.25	59.5	10.0974	100	0	0	0	0	0	0	0	0	0	0	0	0	100	0	0	0	0
Green-backed Camaroptera	Invertebrate	Cisticolidae	Camaroptera brachyuran	0	2	13	6	7	1	0	7	9	6	0	0	9.74	13.9333	2.7	2.76667	20.85	36	50.9167	7.19565	80	0	0	0	0	0	20	0	0	0	0	0	40	40	20	0	0	0
Freckled Nightjar	Invertebrate	Caprimulgidae	Caprimulgus tristigma	0	1	0	0	0	0	0	0	0	0	0	0	79	22.375	5	3.05	20.2	114.75	171.75	49.8264	100	0	0	0	0	0	0	0	0	0	0	0	0	30	30	20	20	0
African Pygmy-Kingfisher	Invertebrate	Halcyonidae	Ceyx picta	0	0	3	0	0	0	0	0	0	0	0	2	12.72	25.175	6.225	5.675	7.35	25	51	24.9007	80	0	20	0	0	0	0	0	0	0	0	20	20	60	0	0	0	0
Cape Robin-Chat	Invertebrate	Muscicapidae	Cossypha caffra	0	2	1	0	0	0	0	1	1	1	0	0	28.5	17.425	3.625	4.05	30.325	76.25	81.375	15.2402	100	0	0	0	0	0	0	0	0	0	0	0	80	0	0	20	0	0
Heuglin's Robin-Chat	Invertebrate	Muscicapidae	Cossypha heuglini	0	0	1	0	0	0	0	0	0	0	0	0	34.8	18.675	3.95	4.55	28.75	83.75	94.75	14.2873	60	0	20	0	0	0	20	0	0	0	0	0	100	0	0	0	0	0
Red-capped Robin-Chat (Natal Robin-Chat)	Invertebrate	Muscicapidae	Cossypha natalensis	5	0	0	1	0	0	0	0	0	0	0	0	34.1	16.775	3.975	4.325	25.9	75.75	87.25	16.5667	80	0	0	0	0	0	20	0	0	0	0	0	60	20	20	0	0	0
Rueppell’s Robin-Chat	Invertebrate	Muscicapidae	Cossypha semirufa	5	118	96	8	4	0	3	44	14	2	0	6	27.3	16	3.55	3.975	28.75	64.5	74.625	8.70522	100	0	0	0	0	0	0	0	0	0	0	0	50	50	0	0	0	0
Red-chested Cuckoo	Invertebrate	Cuculidae	Cuculus solitarius	0	2	0	0	0	0	0	0	0	0	0	0	76.73	24.25	7.6	7.225	19.5	146.75	171.75	38.6246	80	0	10	0	0	0	10	0	0	0	0	0	50	30	20	0	0	0
Bearded Scrub-Robin	Invertebrate	Muscicapidae	Erythropygia quadrivirgata	0	1	1	0	0	0	0	0	0	0	0	0	26.1	17.275	3.55	3.95	26.75	70.5	79.25	13.8674	100	0	0	0	0	0	0	0	0	0	0	0	100	0	0	0	0	0
Brown-hooded Kingfisher	Invertebrate	Halcyonidae	Halcyon albiventris	0	1	0	0	0	0	0	0	1	0	0	0	65.1	48.775	11	11.875	15.325	66.5	103.75	20.6879	70	10	20	0	0	0	0	0	0	0	10	0	70	10	10	0	0	0
olivaceus warbler spec.	Invertebrate	Acrocephalidae	Hippolais opaca/pallida	0	2	0	0	2	0	0	0	0	0	0	0	9	14.75	3.65	2.925	20.775	55	62.25	20.8157	80	0	0	0	0	0	20	0	0	0	0	0	10	30	30	30	0	0
African Hill Babbler	Invertebrate	Pellomeidae	Illadopsis abyssinica	0	0	1	0	0	0	0	0	0	0	0	0	22.2	17.15	3.325	4.4	23.375	48.5	71.75	9.95485	100	0	0	0	0	0	0	0	0	0	0	0	40	40	20	0	0	0
African Dusky Flycatcher (Dusky Flycatcher)	Invertebrate	Muscicapidae	Muscicapa adusta	1	9	5	0	1	0	0	1	1	0	0	0	10.4	10.875	4.075	2.875	12.65	48.5	63.375	20.4217	80	0	0	0	0	0	20	0	0	0	0	0	0	33	33	33	0	0
Eastern Nicator	Invertebrate	Nicatoridae	Nicator gularis	2	0	2	0	1	0	0	0	1	0	0	0	45.58	23.05	4.275	6.7	27.425	104.25	102.5	13.79	100	0	0	0	0	0	0	0	0	0	0	0	20	30	30	20	0	0
Placid Greenbul (Cabanis’ Greenbul)	Invertebrate	Pycnonotidae	Phyllastrephus cabanisi	388	951	15	27	16	2	14	15	8	8	0	0	34.4	18.725	3.975	4.35	21.225	89.75	88	12.4394	90	0	0	0	0	0	10	0	0	0	0	0	40	40	20	0	0	0
Gray-olive Greenbul	Invertebrate	Pycnonotidae	Phyllastrephus cerviniventris	0	0	0	11	0	0	0	0	1	0	0	1	27	18.625	3.55	3.85	20.9	82.75	82.75	12.8116	80	0	0	0	0	0	20	0	0	0	0	0	40	40	20	0	0	0
Common Chiffchaff	Invertebrate	Phylloscopidae	Phylloscopus collybitta	0	1	0	0	0	0	0	0	0	0	0	0	8.3	10.15	2.275	2.225	19.55	47.5	57.25	17.0303	80	0	0	0	0	0	10	0	10	0	0	0	25	25	25	25	0	0
Yellow-throated Wood-Warbler	Invertebrate	Phylloscopidae	Phylloscopus ruficapillus	11	635	341	0	1	1	2	0	0	0	0	0	7.7	11.025	2.55	2.55	19.475	43.5	53.625	13.4793	100	0	0	0	0	0	0	0	0	0	0	0	0	33	33	33	0	0
Willow Warbler	Invertebrate	Phylloscopidae	Phylloscopus trochilus	0	0	0	0	0	0	0	0	3	0	0	0	8.7	11.625	2.45	2.475	19.525	55.5	65	25.7244	80	0	0	0	0	0	10	0	10	0	0	0	0	0	30	70	0	0
Black-throated Wattle-eye	Invertebrate	Platysteiridae	Platysteira peltata	0	0	4	0	1	0	0	0	0	0	0	0	13.7	16.425	5.4	4.025	18.95	56.5	66.125	12.3573	100	0	0	0	0	0	0	0	0	0	0	0	0	20	80	0	0	0
Baglafecht Weaver	Invertebrate	Ploceidae	Ploceus baglafecht	0	1	0	0	3	0	0	1	0	0	0	0	0	20.275	6.725	8.35	22.525	56.25	77	18.0934	70	0	0	0	0	0	10	10	10	0	0	0	40	60	0	0	0	0
Spectacled Weaver	Invertebrate	Ploceidae	Ploceus ocularis	0	1	0	0	2	0	0	2	0	0	0	0	25.2	20.475	5.25	6.8	21.85	59.75	72.5	15.4641	60	0	10	0	0	0	10	0	10	10	0	0	100	0	0	0	0	0
White-starred Robin	Invertebrate	Muscicapidae	Pogonocichla stellata	75	2354	849	62	391	6	135	196	337	89	1	41	18.6	15.425	4.025	4	26.425	66.75	78.25	18.7981	70	0	20	0	0	0	10	0	0	0	0	0	30	40	20	10	0	0
Tawny-flanked Prinia	Invertebrate	Cisticolidae	Prinia subflava	0	3	0	0	0	0	0	0	0	0	0	0	8.64	12.775	2.625	2.775	18.225	45.75	49.75	13.8661	90	0	0	0	0	0	0	10	0	0	0	0	50	50	0	0	0	0
Buff-spotted Flufftail	Invertebrate	Sarothruridae	Sarothrura elegans	0	0	0	0	0	0	0	1	0	0	0	0	46.04	14.625	2.15	3.8	24.5	36.5	86.75	18.5067	80	0	0	0	10	0	0	0	10	0	0	20	80	0	0	0	0	0
African Wood-Owl	Invertebrate	Strigidae	Strix woodfordii	0	2	1	0	0	0	0	2	2	0	0	0	350	31.1	9.175	15.725	44.65	150.25	255.5	27.2289	60	20	20	0	0	0	0	0	0	0	0	0	70	30	0	0	0	0
Black-fronted Bushshrike	Invertebrate	Malaconotidae	Telephorus nigrifrons	0	1	0	0	0	0	0	0	0	0	0	0	34.8	20.725	5.05	6.275	25.65	88.75	94.25	10.688	100	0	0	0	0	0	0	0	0	0	0	0	0	0	100	0	0	0
African Paradise-Flycatcher	Invertebrate	Monarchidae	Terpsiphone viridis	1	2	1	0	0	0	0	8	2	0	0	3	13.23	16.875	5.825	4.575	14.3	87	78.25	18.2863	80	0	0	0	0	0	20	0	0	0	0	0	0	0	20	80	0	0
African Crested-Flycatcher (Blue-mantled F)	Invertebrate	Monarchidae	Trochocercus cyanomelas	7	0	0	7	0	0	0	0	1	0	0	1	10.2	12.475	4.25	2.8	16.775	81.5	66.75	14.841	100	0	0	0	0	0	0	0	0	0	0	0	0	50	50	0	0	0
Orange Ground-Thrush	Invertebrate	Turdidae	Zoothera gurneyi	18	188	2	0	2	0	1	0	0	0	0	0	57.85	21.9	4.875	6.55	33.75	84.75	108	23.8888	60	0	20	0	0	0	10	0	10	0	0	0	80	20	0	0	0	0
White-breasted White-eye (Abyssinian White-eye)	Invertebrate	Zosteropidae	Zosterops abyssinicus	0	0	4	0	0	0	0	0	0	0	0	0	9.43	13.225	2.675	2.9	16.05	43.875	57.75	16.0454	70	0	0	0	0	0	30	0	0	0	0	0	0	30	70	0	0	0
Stripe-cheeked Bulbul (Stripe-cheeked Greenbul)	Omnivore	Pycnonotidae	Andropadus milanjensis	334	695	492	8	245	11	35	167	187	4	2	0	37.38	19.2	3.875	4.75	22.025	84.75	92	15.9935	30	0	10	0	0	0	40	0	20	0	0	0	0	20	60	20	0	0
Lemon Dove	Omnivore	Columbidae	Aplopelia larvata	25	257	55	2	2	1	2	1	2	0	0	0	155	20.85	2.725	3.825	26.575	87.75	149	35.4211	10	0	0	0	0	0	50	0	20	20	0	0	100	0	0	0	0	0
Yellow-bellied Greenbul	Omnivore	Pycnonotidae	Chlorocichla flaviventris	8	1	3	8	0	0	0	0	0	0	0	0	39.36	21.325	4.75	6.15	23.425	96	98.25	13.3618	20	0	0	0	0	0	40	0	20	20	0	0	0	30	40	30	0	0
Black-backed Puffback	Omnivore	Malaconotidae	Dryoscopus cubla	0	1	0	1	0	0	0	0	0	0	0	0	26.23	20.775	5.4	6.7	23.85	68.75	78	11.8325	50	0	20	0	0	0	20	0	0	10	0	0	0	20	40	40	0	0
Tropical Boubou	Omnivore	Malaconotidae	Laniarius aethiopicus	0	0	1	0	0	0	0	0	0	0	0	0	49.44	23.95	5.05	7.95	33.65	95.25	99.25	6.55049	40	20	20	0	0	0	20	0	0	0	0	0	40	40	0	20	0	0
Variable Sunbird	Omnivore	Nectariniidae	Nectarinia venusta	0	5	2	0	2	2	0	2	1	0	0	0	6.56	17.625	3.4	3.2	14.525	34	47.25	15.248	50	0	0	0	0	0	0	50	0	0	0	0	0	30	30	30	10	0
Amethyst Sunbird	Omnivore	Nectariniidae	Nectarinia amethystina	0	1	0	0	0	0	0	1	3	0	0	0	13.66	22.55	3.2	3.1	14.7	39	60	12.9183	50	0	0	0	0	0	0	50	0	0	0	0	0	20	40	40	0	0
Eastern Double-Collared Sunbird	Omnivore	Nectariniidae	Nectarinia mediocris	0	38	1	0	7	2	6	2	0	0	0	0	8.19	19.1	3.2	2.725	15.925	38.25	52.25	13.5793	50	0	0	0	0	0	0	50	0	0	0	0	0	40	40	10	10	0
Red-winged Starling	Omnivore	Sturnidae	Onychognathus morio	0	0	0	0	0	0	0	0	0	1	0	0	132.9	32.65	6.5	9.625	33.525	138.875	149	23.9393	20	0	10	0	0	10	40	10	10	0	0	0	20	30	30	20	0	0
Blackcap	Omnivore	Sylviidae	Sylvia atricapilla	1	1	2	0	0	0	0	0	1	0	0	0	16.7	13.7	3.225	3.4	20.825	62.75	75.875	28.0562	50	0	0	0	0	0	30	10	10	0	0	0	0	0	100	0	0	0
Olive Thrush (Taita Thrush)	Omnivore	Turdidae	Turdus olivaceus helleri	75	721	18	0	2	0	42	0	2	0	0	0	67.29	25.05	5.05	7.175	32.4	93.25	116.25	21.034	30	0	0	0	10	0	40	0	20	0	0	0	100	0	0	0	0	0
Common Waxbill	Plant Seeds	Estrildidae	Estrilda astrild	0	0	0	0	0	0	0	1	0	0	0	0	8.29	10.925	4.925	5.95	15.35	53.25	50.25	16.8453	0	0	0	0	0	0	0	0	100	0	0	0	50	50	0	0	0	0
Yellow-bellied Waxbill	Plant Seeds	Estrildidae	Estrilda quartinia	0	5	0	0	0	0	0	0	1	0	0	0	6.7	8.9	4.175	5	13.325	39	48	15.2137	40	0	0	0	0	0	0	0	60	0	0	0	40	40	20	0	0	0
Peters’ Twinspot	Plant Seeds	Estrildidae	Hypargos niveoguttatus	1	0	1	2	0	0	1	0	0	0	0	0	14.6	12.125	5.45	6.625	15.875	52	55.75	11.6968	20	0	0	0	0	0	0	0	80	0	0	0	50	50	0	0	0	0
Jameson’s Firefinch	Plant Seeds	Estrildidae	Lagonosticta rhodopareia	0	0	0	0	0	0	0	1	0	0	0	0	9.3	9.65	4.325	5.25	13.325	41.75	50	9.74503	20	0	0	0	0	0	0	0	80	0	0	0	50	50	0	0	0	0
African Firefinch	Plant Seeds	Estrildidae	Lagonosticta rubricata	0	0	1	0	0	0	0	0	0	0	0	0	10.16	10.35	4.575	5.2	13.95	44.25	48.5	11.5615	20	0	0	0	0	0	0	0	80	0	0	0	100	0	0	0	0	0
Black-and-White Mannikin	Plant Seeds	Estrildidae	Lonchura bicolor	0	0	0	0	4	0	0	0	9	4	0	0	9.9	11.8	5.65	7.175	12.725	35.5	48.25	20.5166	10	0	0	0	0	0	10	0	60	20	0	0	50	50	0	0	0	0
Bronze Mannikin	Plant Seeds	Estrildidae	Lonchura cucullatus	0	0	0	0	0	0	0	1	0	0	0	0	8.99	10.6	5.375	6.25	12.375	32.875	48	24.2172	20	0	0	0	0	0	0	20	40	20	0	0	60	40	0	0	0	0
Green-backed Twinspot	Plant Seeds	Estrildidae	Mandingoa nitidula	2	26	38	3	4	1	2	11	18	7	0	1	9.6	9.925	4.4	5.15	13.1	32.75	50.75	20.3337	20	0	0	0	0	0	0	0	50	30	0	0	50	50	0	0	0	0
Tambourine Dove	Plant Seeds	Columbidae	Turtur tympanistria	2	55	2	1	1	0	0	0	0	0	0	12	70.58	16.975	2.825	3.4	21.075	74.75	112.5	26.2134	10	0	0	0	0	0	30	0	60	0	0	0	70	10	10	10	0	0
Pin-tailed Whydah	Plant Seeds	Viduidae	Vidua macroura	0	0	0	0	1	0	0	0	0	0	0	0	15.74	10.925	4.05	6.275	15.875	48	67.25	20.4709	20	0	0	0	0	0	0	0	80	0	0	0	100	0	0	0	0	0
